# Supplementary material for: Association between Hepatitis C Virus Infection and Esophageal Cancer: An Asian Nationwide Population-Based Cohort Study
Source: J Clin Med. 2021 May 28;10(11):2395. doi: 10.3390/jcm10112395 (PMC8198559; doi:10.3390/jcm10112395)
Supplement: Supplementary file 1 [file jcm-10-02395-s001.zip]

Archive with 1 entries (1 files):
- jcm-1190816-supplementary.pdf
